# Supplementary material for: Combinatorial immunotherapies overcome MYC-driven immune evasion in triple negative breast cancer
Source: Nat Commun. 2022 Jun 27;13:3671. doi: 10.1038/s41467-022-31238-y (PMC9237085; doi:10.1038/s41467-022-31238-y)
Supplement: Supplementary file 6 — Source Data [file 41467_2022_31238_MOESM6_ESM.xlsx]

## Sheet: Fig. 1a
Figure 1a	MTB/TOM MYC-ON tumor volumes
	Days since treatment initiation	Isotype 1	Isotype 2	Isotype 3	Isotype 4	aPD-L1 1	aPD-L1 2	aPD-L1 3
	1	406	349	446	470	360	467	510
	2		324	514	683
	3					662	1291	564
	4
	5	732	416	772	732	1000	1663	814
	6
	7
	8	1115	676	1622	1304	1470	2565	1207
	9
	10					1324	2433	1334
	11
	12		1257	2922	2081
	13
	14		896	2324	2522
	15					2700	2831	1866

## Sheet: Fig. 1b
Figure 1b	MTB/TOM MYC-ON
		Survival (Days elapsed until endpoint)
	isotype 1	15
	isotype 2	19
	isotype 3	19
	isotype 4	14
	aPD-L1 1	22
	aPD-L1 2	22
	aPD-L1 3	15
	aPD-L1 4	18
	aPD-L1 5	18
	aPD-L1 6	15
	aPD-L1 7	18
	aPD-L1 8	18

## Sheet: Fig. 1c
Figure 1c	MC38-Vector Tumor Volumes
		Vector anti-PD-L1												Vector Isotype
	Days Since Treatment Initiation	Animal 1	Animal 2	Animal 3	Animal 4	Animal 5	Animal 6	Animal 7	Animal 8	Animal 9	Animal 10	Animal 11	Animal 12	Animal 1	Animal 2	Animal 3	Animal 4	Animal 5	Animal 6	Animal 7	Animal 8	Animal 9	Animal 10	Animal 11
	1	31.24	52.9	52.9	57.6	39.7	54.68	26.1	50.63	50.34	51.64	53.96	61.06	71.66	61.23	48.37	46.23	51.16	49.92	50.63	44.98	75	59.9	40
	4	36.8	86.53	109.35	70.27	61.94	60.31	25.2	40.8	42.4	84.04	70	21.6	130.24	109.35	62.4	32.49	138.92	64.51	59.05	87.73	225.26	105.97	95.22
	7	152.63	123.58	105.59	111.01	56	46.23	28.9	58.19	116.46	148.02		47.91	121.09	172.06	101.44	80	144.87	48.8	85.24	79.77	257.37	95.51	142.97
	10	163.8	163.85	159.36	91.94	56.28	75	77.06	32	74.43	138.6		44.1	129.96	228.1	116.57	108.15	155.68	88.75	156.78	106.62	356.33	102.53	159.79
	13	259.92	248.83	173.95	107.39	71.19	126	40.43	78.65	174.64	190.44		107.39	202.34	269.77	138.51	136.93	258.75	113.72	222.19	198.45	550		209.14
	15		208.25	194.4	135	76.95	167.09	43.2	116.64	304.2	203.46		98.7	304.2		161.47		311.65	153.6	234.41	223.82	658.63		231.2

## Sheet: Fig. 1d
Figure 1d	MC38-MYC tumor volumes
		MYC anti-PD-L1								MYC Isotype
	Days Since Treatment Initiation	Animal 1	Animal 2	Animal 3	Animal 4	Animal 5	Animal 6	Animal 7	Animal 8	Animal 1	Animal 2	Animal 3	Animal 4	Animal 5	Animal 6	Animal 7	Animal 8	Animal 9	Animal 10	Animal 11
	1	51.64	36.28	38.03	50.63	36.28	40.39	44.11	52.27	64.51	55.47	54.55	89.38	56.33	50.63	40	49.6	34.1	46.4	58.54
	4	59.9	58.21	89.24	38.79	70.83	55.57	51.3	87.81	36.75	112.9	52	108.16	54.21	53.24	87.08	48	87.88	92.16	55.57
	7	75	116.96	106.62	50.27	63.75	63.5	112.9	126	41.47	190.44	75.63	116.03	62.43	84.1	174.24	59.98	82.94	69.34	70.89
	10	93.29	121.84	70.23	52.95	78.73			169.02	100		79.23	153.16	93.31	72.9	182.59	123.46	88.87	82.52	73.91
	13	71.25	208.25	62.96	62.96	85.18			379.46	202.01		80.43		102.34	134.02	292.78	75.5		120.09	110.41
	15	121.1	224.45	69.12	73.23	94.22			541.18			107.39		124.2	180.34		101.4		101.12	90.58

## Sheet: Fig. 1e
Figure 1e	MTB/TOM MYC-OFF
		days After Taking Off Dox	A line-Treated/ off dox-Sample #1 (192)	A line-Treated/ off dox-Sample #2 (170)	A line- Treated/ off dox-Sample #3 (184)	A line-Treated/ off dox-Sample #4 (186)	A line-Treated/ off dox-Sample #5 (177)	A line- Treated/ off dox-Sample #6 (145)	A line- Treated/ off dox-Sample #7 (146)	A line- Treated/ off dox-Sample #8 (147)	A line- Untreated/ off dox-Sample #1 (178)	A line- Untreated/ off dox-Sample #2 (169)	A line- Untreated/ off dox-Sample #3 (172)	Aline- Untreated/ off dox-Sample #4 (173)	A line-Untreated/ off dox-Sample #5 (166)	A line-Untreated/ off dox-Sample #6 (138)	A line-Untreated/ off dox-Sample #7 (139)	A line-Untreated/ off dox-Sample #8 (143)	A line-Untreated/ off dox-Sample #9 (144)
		-1	1014	1014	1470	1912.5	1008	1008	1372	1470	1183	936	1664	1274	1666	1687.5	1372	1183	1800
		0
		1	605	720	786.5	1666	720	1080	1568	1470	726	665.5	1183	864	1183	1687.5	1372	1183	1800
		2	544.5	605	864	1792	720	564.54	1267.5	1800	720	550	786.5	665.5	1098.5	1436.5	1267.5	1183	1274
		3						500	907.5	1372						1568	726	1183	1274
		4	544.5	550	864	1267.5	665.5				726	450	792	605	936
		5	544.5	500	550	1470	544.5	288	936	726	605	450	605	500	864	1008	500	1008	1274
		6	450	450	550	1183	450				405	324	445.5	364.5	864
		7	500	500	726	1352	648	144	936	352	320	224	256		665.5	786.5	400	526.5	929.5
		8	500	445.5	864	1666	605	144	936	256	405	324	288	256	786.5	445.5	196	526.5	405
		9
		10	405	320	665.5	1152	500				364.5	192	196	256	665.5
		11	400	364.5	605	1144.8	400	126	320	126	324	283.5	196	256	665.5	445.5	126	768.35	332.8
		12	392.04	310.005	445	1080	284.8				405	144	126	196	658.317
		13	324	256	450	1206.47	312.88				220.5	220.5	174.24	256	657.306
		14
		15	278.4	314.113	325.424	983.385	302.76				256	200.9	191.1	231.04	535
		16	306.936	227.254	306.936	862.407	291.964		245	972	296.227	221.154	131.4	239.704	629.695	220.5	220.5	196	196
		17	262.44	262.44	191.1	262.44	819.95	238.206			252.761	224.325		277.724	744.185
		18							256	126						245	324		245
		19	188.65	186.2	324	623.15	205.35				207.36	184.96	0	246.054	579.483
		20	186.517	191.808	339.521	561.055	194.4			126	237.16	178.024	0	237.16	451.229	500	350		400
		21	181.3	191.808	295.84	528.22	196.992				228.267	184.96	0	243.089	434.007
		22	156.816	176.157	221.154	455.054	178.848			126	213.444	148.84	0	243.089	420.229	800	350		600
		23
		24	156.816	143.748	161.172	372.287	154.35			125	183.446	135.759	0	230.688	303.264	1200	420		720
		25
		26	178.537	145.926	156.816	367.096	133.088	100		180	188.438	0	0	220.32	258.944	1400	600		1000
		27
		28	126.852	111.012	0	297.6	115.2	100		225		168.338	0	289.132	235.8	2000	700		1400
		29
		30						126		256						2432	786.5		1666
		31
		32						320		405						4000	1267.5		2560
		33
		34	0	171.113	189.037	281.6	207.831				195.657	170.582	0	389.803	1318.4
		35	0	158.438	194.4	271.483	187.92				195.657	84.27	100	526.35	992.2
		36
		37
		38	0	138.915	108	201.64	116.614				147.744	90.972	0	581.042	1885.33
		39
		40	73.75	100.92	102.515	169.984	111.392				134.784	104.188	0	796.875	2458.95
		41
		42	60.7475	0	0	162.729	107.911				137.376	178.522	0	784.256	3070.3
		43	63.36	102.344	100.8	150.701	104.284				122.536	215.982	0	813.848	3577.39
		44
		45						650	320	600							4000	1352
		46
		47	53.24	137.214	100.8	201.144	139.425				163.048	423.405	279.864	1111.98
		48
		49
		50	46.225	259.47	100.467	130.144	120.094				141.288	692.984	484.563	1296.88
		51
		52						1920	288	3078								2200
		53
		54	62.208	685.576	147.591	145.824	113.715				136.458	1266.43	736.622	1595.37
		55
		56
		57	66.0275	788.729	180	181.8	135				146.334	1304.45	960.756	1512.41
		58
		59
		60						3800	500	3610								2456.5
		61	151.876	1299.08	242.037	279.936	160.55				198.575	1934.71	1650.46	1405.03
		62
		63
		64	97.556	2041.16	356.928	358.4	193.55				224.45	2865.23	1869.68	1531.9
		65
		66
		67
		68	104.43	3060	433.656	507.84	225.504				322.404	3840.53	2795.69	2065.35
		69	76.25		415.872	510.291	176.418				383.292	4799.92	3251.14	2418.75
		70
		71
		72
		73
		74	119.422		518.4	634.644	372.087				504.504
		75
		76
		77
		78	128.797		627.854	735.488	610				529.2
		79
		80
		81	138.384		707.296	849.139	643.468				631.8
		82
		83
		84	156.6		876.432	1227.01	1633.28				783.36
		85
		86	172.651		1007.13	1341.98	1946.25				840.35
		87
		88	225.4			1572.79	2355.2				1026.43
		89
		90
		91	342.4		1613.12	2243.86					1747.87
		92
		93
		94
		95
		96
		97			1960.89	3960.1					2250
		98	632.462
		99
		100
		101
		102
		103	868.63
		104
		105	921.984
		106	930.236
		107
		108
		109	1270.84
		110	1322.34
		111	1443.55
		112	1588.6
		113	1663.99

## Sheet: Fig. 1f
Figure 1f	MTB/TOM (MYC-OFF)
		Survival (Days)	Anti-PD-L1/ Off Dox	Isotype Control/ Off Dox
		113	1
		68	1
		97	1
		97	1
		88	1
		76	1
		76	0
		76	1
		97		1
		69		1
		69		1
		69		1
		43		1
		30		1
		46		1
		76		1
		46		1
		Legend
		1	Death
		0	Censored

## Sheet: Fig. 1g
Figure 1g	Flow cytometry in primary MTB/TOM A tumors on doxycyline (MYC-ON state)
	Mean fluorescence intensity for each antibody measured for each tumor
	CD45+, CD11c ((Ly6G-, Ly6C-)
	Isotype Control	PD-L1 antibody
animal 1	362	1996
animal 2	341	2400
animal 3	340	1633
	CD45-, EpCAM+
	Isotype Control	PD-L1 antibody
animal 1	719	787
animal 2	731	847
animal 3	1.34	1.47
animal 4	1.94	2.54
animal 5	2.34	2.65
animal 6	635	751
	CD45+, Ly6C hi
	Isotype Control	PD-L1 antibody
animal 1	418	1479
animal 2	528	1978
animal 3	399	784
animal 4	391	1663
animal 5	536	1220
animal 6	397	1034
	CD45+, Ly6C lo
	Isotype Control	PD-L1 antibody
animal 1	740	2644
animal 2	610	3335
animal 3	604	1074
animal 4	825	2164
animal 5	614	1452
animal 6	756	1548

## Sheet: Fig. 1h-j, 2a, 2c, 3a
SampleID	ReceptorSubtype	MYC_Signature	TILs	HALLMARK_INTERFERON_ALPHA_RESPONSE	HALLMARK_INTERFERON_GAMMA_RESPONSE	HALLMARK_IL2_STAT5_SIGNALING	B2M	CD274	NLRC5
TCGA-A1-A0SK-01A-12R-A084-07	HR-HER2-	0.476079	-2.22432	0.173191	0.136891	0.227104	12.7494	2.15924	6.18698
TCGA-A1-A0SO-01A-22R-A084-07	HR-HER2-	0.540311	-1.13028	0.274996	0.222616	0.217033	12.8496	2.85162	7.1728
TCGA-A1-A0SP-01A-11R-A084-07	HR-HER2-	0.269267	0.234201	0.367195	0.329651	0.295974	14.7849	4.31985	8.23833
TCGA-A2-A04P-01A-31R-A034-07	HR-HER2-	0.175148	0.280985	0.487064	0.415244	0.317587	15.4373	4.85839	9.43111
TCGA-A2-A04Q-01A-21R-A034-07	HR-HER2-	-0.169826	1.49783	0.562432	0.525307	0.364533	17.0403	7.22749	11.4802
TCGA-A2-A04T-01A-21R-A034-07	HR-HER2-	0.243448	0.550289	0.366639	0.343262	0.287926	14.8159	5.49705	8.81466
TCGA-A2-A0CM-01A-31R-A034-07	HR-HER2-	0.213499	1.07703	0.575867	0.505382	0.330274	15.9868	7.50347	11.2182
TCGA-A2-A0D0-01A-11R-A00Z-07	HR-HER2-	0.454601	-0.569604	0.491245	0.419802	0.298461	15.305	4.85831	10.5698
TCGA-A2-A0D2-01A-21R-A034-07	HR-HER2-	0.309634	0.189838	0.393829	0.361598	0.302996	14.7405	4.19944	8.95825
TCGA-A2-A0ST-01A-12R-A084-07	HR-HER2-	-0.32097	2.05692	0.620966	0.568376	0.382573	17.0174	7.33841	11.6715
TCGA-A2-A0SX-01A-12R-A084-07	HR-HER2-	-0.184402	1.52385	0.534863	0.464135	0.334011	15.8919	6.26279	11.0033
TCGA-A2-A0T0-01A-22R-A084-07	HR-HER2-	0.471867	-0.65633	0.3192	0.305139	0.278601	14.7077	3.64012	7.83741
TCGA-A2-A0T2-01A-11R-A084-07	HR-HER2-	0.208252	-0.805079	0.372114	0.330758	0.295832	14.5795	2.66676	7.35123
TCGA-A2-A0YE-01A-11R-A109-07	HR-HER2-	0.0957984	-1.1324	0.434577	0.34083	0.25842	14.3435	3.55742	8.40146
TCGA-A2-A0YM-01A-11R-A109-07	HR-HER2-	0.214452	0.739348	0.521291	0.446031	0.315334	14.8634	5.32798	9.70922
TCGA-A2-A1G6-01A-11R-A13Q-07	HR-HER2-	-0.359934	0.225826	0.332492	0.307359	0.299336	14.8692	4.29859	8.09195
TCGA-A2-A3XS-01A-11R-A22U-07	HR-HER2-	0.156136	0.165057	0.40962	0.338206	0.281288	14.6454	3.25335	9.53777
TCGA-A2-A3XT-01A-11R-A22U-07	HR-HER2-	0.209435	0.539598	0.461098	0.411957	0.313851	16.3391	4.85976	10.708
TCGA-A2-A3XU-01A-12R-A22U-07	HR-HER2-	0.506796	-3.12078	0.292246	0.224045	0.218414	13.2768	0	6.84386
TCGA-A2-A3XX-01A-21R-A239-07	HR-HER2-	0.259264	-0.0492672	0.398079	0.338983	0.268032	14.8161	3.25825	10.1147
TCGA-A2-A3XY-01A-11R-A239-07	HR-HER2-	-0.118672	0.609258	0.532434	0.456149	0.343362	15.6795	5.88711	10.9045
TCGA-A7-A0CE-01A-11R-A00Z-07	HR-HER2-	0.292992	-1.10695	0.435786	0.368956	0.266841	15.7129	5.11112	9.40588
TCGA-A7-A0DA-01A-31R-A115-07	HR-HER2-	-0.00557049	-0.95672	0.398139	0.318423	0.276206	14.7547	3.97504	9.285
TCGA-A7-A26F-01A-21R-A169-07	HR-HER2-	-0.139201	0.918078	0.538087	0.467369	0.320919	16.0461	7.15182	9.74645
TCGA-A7-A26G-01A-21R-A169-07	HR-HER2-	-0.211497	1.34184	0.389763	0.368388	0.34095	15.6156	5.45897	9.37294
TCGA-A7-A26I-01A-11R-A169-07	HR-HER2-	0.0764169	0.123638	0.433275	0.349236	0.280121	15.2504	5.48242	9.20779
TCGA-A7-A4SD-01A-11R-A266-07	HR-HER2-	-0.0774597	0.633433	0.558959	0.477269	0.309252	16.3137	6.40228	11.2805
TCGA-A7-A4SE-01A-11R-A266-07	HR-HER2-	-0.00140613	-0.452526	0.5044	0.39923	0.299751	14.7325	4.50482	9.94951
TCGA-A7-A5ZV-01A-11R-A28M-07	HR-HER2-	0.125455	-0.752056	0.386165	0.311663	0.260057	14.5326	3.3931	8.61937
TCGA-A7-A6VV-01A-22R-A33J-07	HR-HER2-	-0.0611107	0.205451	0.371376	0.347654	0.309371	14.9777	4.76242	9.41714
TCGA-A7-A6VW-01A-21R-A33J-07	HR-HER2-	0.327516	-1.25953	0.556257	0.442332	0.275755	15.5969	3.97965	9.3631
TCGA-A7-A6VY-01A-12R-A33J-07	HR-HER2-	0.0450358	0.201835	0.518327	0.461649	0.326381	16.0443	5.74354	10.9441
TCGA-A8-A07C-01A-11R-A034-07	HR-HER2-	0.339118	0.809877	0.306448	0.294553	0.280622	14.7572	5.51352	8.25135
TCGA-A8-A07O-01A-11R-A00Z-07	HR-HER2-	0.415218	0.116759	0.346212	0.329958	0.29818	14.7851	4.09999	8.80565
TCGA-A8-A08R-01A-11R-A034-07	HR-HER2-	0.137789	0.940806	0.529379	0.45145	0.334778	15.5988	6.50721	9.72792
TCGA-A8-A09X-01A-11R-A00Z-07	HR-HER2-	0.155341	0.993689	0.456125	0.415451	0.31435	15.6467	5.56567	9.42399
TCGA-AC-A2BK-01A-11R-A21T-07	HR-HER2-	0.413589	-1.33755	0.258514	0.220518	0.269942	12.9542	3.71723	7.43505
TCGA-AC-A2QH-01A-11R-A18M-07	HR-HER2-	0.181978	-0.885487	0.277289	0.229933	0.267318	15.2547	2.75933	9.26486
TCGA-AC-A2QJ-01A-12R-A19W-07	HR-HER2-	-0.0208003	-1.31656	0.43021	0.36872	0.288529	15.4871	0	9.22444
TCGA-AC-A6IW-01A-12R-A33J-07	HR-HER2-	0.320078	1.21783	0.561484	0.492396	0.326166	16.198	5.68294	10.7595
TCGA-AC-A7VC-01A-11R-A352-07	HR-HER2-	0.138364	-0.906367	0.297475	0.263209	0.273704	14.8016	2.42511	9.38471
TCGA-AN-A04D-01A-21R-A034-07	HR-HER2-	0.51709	-2.60813	0.211579	0.180368	0.232878	12.8986	2.69394	7.24403
TCGA-AN-A0AL-01A-11R-A00Z-07	HR-HER2-	-0.095349	0.652964	0.502938	0.434175	0.336451	16.4242	3.46785	9.62727
TCGA-AN-A0AR-01A-11R-A00Z-07	HR-HER2-	0.461524	-1.47603	0.196782	0.169936	0.22316	13.0504	2.31243	6.62552
TCGA-AN-A0AT-01A-11R-A034-07	HR-HER2-	0.434467	0.0380981	0.330466	0.312256	0.280031	14.4078	4.67258	8.98065
TCGA-AN-A0G0-01A-11R-A034-07	HR-HER2-	0.346887	-0.477136	0.331887	0.29016	0.270904	14.4859	3.76591	8.90404
TCGA-AN-A0XU-01A-11R-A109-07	HR-HER2-	0.171041	0.169434	0.449337	0.384001	0.28165	16.0327	5.43911	11.0984
TCGA-AO-A03U-01B-21R-A10J-07	HR-HER2-	-0.5343	1.20955	0.445697	0.431077	0.361516	15.8817	5.40944	8.83479
TCGA-AO-A0J2-01A-11R-A034-07	HR-HER2-	0.332324	-0.403538	0.54435	0.455587	0.295696	15.7617	6.94866	10.2922
TCGA-AO-A0J4-01A-11R-A034-07	HR-HER2-	-0.0544244	1.13783	0.499566	0.435539	0.327775	15.9928	6.01069	10.9324
TCGA-AO-A0J6-01A-11R-A034-07	HR-HER2-	0.188631	0.00709066	0.569034	0.479119	0.303356	15.4518	5.86271	10.7514
TCGA-AO-A124-01A-11R-A10J-07	HR-HER2-	0.326893	-0.888145	0.465853	0.368317	0.265177	14.0956	4.16125	9.14947
TCGA-AO-A128-01A-11R-A10J-07	HR-HER2-	-0.263071	2.11888	0.648028	0.581743	0.347327	16.6788	9.44683	11.7817
TCGA-AO-A129-01A-21R-A10J-07	HR-HER2-	0.208691	0.583164	0.478893	0.423027	0.316848	14.9592	5.29366	10.6042
TCGA-AO-A12F-01A-11R-A115-07	HR-HER2-	0.41002	-0.959308	0.254511	0.239491	0.286425	13.7346	3.69039	8.25688
TCGA-AO-A1KR-01A-12R-A144-07	HR-HER2-	0.465662	-1.48741	0.465679	0.376958	0.257417	14.6246	1.87798	9.75803
TCGA-AQ-A04J-01A-02R-A034-07	HR-HER2-	-0.208402	1.44186	0.438917	0.400243	0.34124	15.5088	4.23052	10.0632
TCGA-AQ-A54N-01A-11R-A266-07	HR-HER2-	0.367048	-2.20805	0.404495	0.288274	0.214341	14.5061	0	9.89668
TCGA-AR-A0TS-01A-11R-A115-07	HR-HER2-	-0.25084	2.05008	0.43704	0.412338	0.330008	15.1486	4.97508	10.3063
TCGA-AR-A0TU-01A-31R-A109-07	HR-HER2-	0.520471	0.200124	0.504757	0.426732	0.266345	15.842	4.35109	10.6334
TCGA-AR-A0U4-01A-11R-A109-07	HR-HER2-	-0.0591074	1.49208	0.449308	0.450058	0.365955	15.6385	5.94158	9.90914
TCGA-AR-A1AI-01A-11R-A12P-07	HR-HER2-	0.172093	1.19301	0.495699	0.453484	0.319555	15.8598	6.29027	11.7165
TCGA-AR-A1AQ-01A-11R-A12P-07	HR-HER2-	0.214311	1.1978	0.548238	0.48601	0.317655	16.5928	6.33173	11.056
TCGA-AR-A1AR-01A-31R-A137-07	HR-HER2-	0.0486893	1.532	0.480155	0.435673	0.335905	16.0871	5.58376	9.79409
TCGA-AR-A1AY-01A-21R-A12P-07	HR-HER2-	0.243216	-0.370296	0.289913	0.267296	0.27348	14.2713	4.27579	8.91051
TCGA-AR-A256-01A-11R-A169-07	HR-HER2-	0.285442	0.123201	0.397685	0.350636	0.279686	14.9173	4.57185	10.135
TCGA-AR-A2LH-01A-31R-A18M-07	HR-HER2-	-0.410688	1.17779	0.565596	0.49204	0.348281	16.322	5.64085	10.1372
TCGA-AR-A2LR-01A-12R-A18M-07	HR-HER2-	0.196388	-0.120982	0.327905	0.285863	0.2806	13.7695	2.87021	8.38607
TCGA-AR-A5QQ-01A-11R-A28M-07	HR-HER2-	0.058686	0.908248	0.532765	0.473442	0.368066	16.607	8.08872	10.4175
TCGA-B6-A3ZX-01A-11R-A239-07	HR-HER2-	-0.220796	2.19944	0.410971	0.391031	0.334098	15.8236	4.61038	11.3851
TCGA-B6-A400-01A-11R-A239-07	HR-HER2-	0.123456	0.158488	0.466984	0.391556	0.29931	15.2934	5.62378	9.62847
TCGA-B6-A402-01A-11R-A239-07	HR-HER2-	0.471474	-1.6833	0.328614	0.264118	0.229593	14.8913	2.65478	8.64217
TCGA-B6-A409-01A-11R-A24H-07	HR-HER2-	0.356172	-1.103	0.406972	0.338246	0.270798	14.9101	2.35994	8.69472
TCGA-BH-A0AV-01A-31R-A115-07	HR-HER2-	-0.0867345	-0.346364	0.359489	0.332891	0.321185	15.1399	4.20644	8.41147
TCGA-BH-A0B3-01A-11R-A056-07	HR-HER2-	0.0694157	0.194175	0.545988	0.473445	0.312694	16.5113	6.44924	10.8379
TCGA-BH-A0B9-01A-11R-A056-07	HR-HER2-	0.234819	0.8415	0.470953	0.408965	0.279131	15.9326	4.83498	10.4305
TCGA-BH-A0BG-01A-11R-A115-07	HR-HER2-	-0.143489	0.979456	0.56622	0.486162	0.333299	16.5068	6.24407	11.084
TCGA-BH-A0BL-01A-11R-A115-07	HR-HER2-	-0.310043	1.08272	0.484159	0.441903	0.35201	16.049	6.232	10.8641
TCGA-BH-A0BW-01A-11R-A115-07	HR-HER2-	-0.323058	1.06238	0.638251	0.545464	0.323995	16.312	7.2239	11.8143
TCGA-BH-A0E0-01A-11R-A056-07	HR-HER2-	0.391877	-0.635365	0.217602	0.215598	0.25866	13.2736	3.9658	7.06443
TCGA-BH-A0E6-01A-11R-A034-07	HR-HER2-	0.342548	-0.432121	0.38358	0.329295	0.276527	14.8263	2.7241	8.70352
TCGA-BH-A0RX-01A-21R-A084-07	HR-HER2-	0.0365324	1.15309	0.570468	0.519706	0.370333	16.4581	5.08623	10.08
TCGA-BH-A0WA-01A-11R-A109-07	HR-HER2-	0.0165414	-0.0196431	0.451616	0.380799	0.281774	14.7907	5.0211	9.12741
TCGA-BH-A18G-01A-11R-A12D-07	HR-HER2-	0.218754	-1.37153	0.413625	0.344384	0.295589	15.1731	2.72792	7.9571
TCGA-BH-A18V-01A-11R-A12D-07	HR-HER2-	0.028085	0.854037	0.467499	0.437109	0.303043	17.6071	5.72885	11.2474
TCGA-BH-A18V-06A-11R-A213-07	HR-HER2-	-0.238376	1.5847	0.547606	0.510487	0.324267	17.9666	6.72943	12.6588
TCGA-BH-A1EW-01A-11R-A137-07	HR-HER2-	-0.15186	1.19657	0.505813	0.432203	0.322333	15.5114	5.70162	9.51099
TCGA-BH-A1F6-01A-11R-A13Q-07	HR-HER2-	0.255239	0.613	0.505476	0.439187	0.330795	15.5237	5.50203	9.19268
TCGA-BH-A1FC-01A-11R-A13Q-07	HR-HER2-	0.380376	0.884312	0.467425	0.429953	0.31244	15.6057	5.59605	10.7374
TCGA-BH-A42U-01A-12R-A24H-07	HR-HER2-	-0.286404	-0.134169	0.418498	0.37156	0.323992	15.56	3.91213	9.69673
TCGA-C8-A12V-01A-11R-A115-07	HR-HER2-	-0.271498	1.75661	0.638517	0.559636	0.361413	16.7498	7.81018	11.1268
TCGA-C8-A131-01A-11R-A115-07	HR-HER2-	0.154818	-0.686527	0.332221	0.318089	0.29983	14.7354	3.64957	8.28483
TCGA-C8-A1HJ-01A-11R-A13Q-07	HR-HER2-	0.506988	-0.395795	0.388501	0.334299	0.293292	14.7792	4.15435	8.51233
TCGA-C8-A26X-01A-31R-A16F-07	HR-HER2-	-0.11846	1.02506	0.517973	0.476395	0.358017	16.6728	5.91303	9.92354
TCGA-C8-A26Y-01A-11R-A16F-07	HR-HER2-	0.114787	-0.314656	0.391426	0.343569	0.25399	16.0821	5.76928	10.2096
TCGA-C8-A27B-01A-11R-A169-07	HR-HER2-	0.178022	1.07172	0.524589	0.476774	0.329784	16.0729	7.63561	9.7408
TCGA-C8-A3M7-01A-12R-A21T-07	HR-HER2-	-0.329977	-0.204443	0.380425	0.340664	0.307129	15.5035	4.43758	9.63236
TCGA-D8-A13Z-01A-11R-A115-07	HR-HER2-	0.0214933	0.505185	0.534092	0.444464	0.334729	15.9348	5.91598	9.74475
TCGA-D8-A142-01A-11R-A115-07	HR-HER2-	-0.0939017	0.329869	0.298341	0.297712	0.318635	14.8802	4.54293	9.04718
TCGA-D8-A143-01A-11R-A115-07	HR-HER2-	0.345542	0.125723	0.337479	0.318258	0.294517	14.6891	4.67745	9.41747
TCGA-D8-A147-01A-11R-A115-07	HR-HER2-	0.0933893	0.684136	0.556821	0.42972	0.283317	15.0734	5.20519	10.1271
TCGA-D8-A1JF-01A-11R-A13Q-07	HR-HER2-	0.0497389	0.401568	0.296633	0.276737	0.289191	14.6136	3.98036	8.58032
TCGA-D8-A1JG-01B-11R-A13Q-07	HR-HER2-	-0.120416	1.02756	0.567736	0.475225	0.332523	15.8314	6.47094	10.4465
TCGA-D8-A1JL-01A-11R-A13Q-07	HR-HER2-	-0.110091	1.29563	0.588724	0.497549	0.33919	16.4464	7.12268	11.4108
TCGA-D8-A1XK-01A-21R-A14M-07	HR-HER2-	0.294232	0.466362	0.457262	0.396024	0.296668	16.0927	6.7763	10.0282
TCGA-D8-A1XQ-01A-11R-A14M-07	HR-HER2-	0.102117	0.88993	0.451776	0.421133	0.301361	16.5485	6.40221	10.2377
TCGA-D8-A27F-01A-11R-A16F-07	HR-HER2-	0.143792	-0.134492	0.324135	0.306052	0.291434	14.5174	4.15273	9.12886
TCGA-D8-A27H-01A-11R-A16F-07	HR-HER2-	-0.215165	-0.43564	0.382889	0.327687	0.2868	14.5973	3.20431	8.78449
TCGA-D8-A27M-01A-11R-A16F-07	HR-HER2-	-0.41166	1.55612	0.555283	0.506958	0.354905	16.6748	7.66074	12.3401
TCGA-E2-A14N-01A-31R-A137-07	HR-HER2-	0.525964	0.439811	0.541169	0.435169	0.297878	15.8704	5.05156	10.2369
TCGA-E2-A14R-01A-11R-A115-07	HR-HER2-	0.378407	0.303576	0.508644	0.435175	0.288477	16.5506	5.98559	10.6558
TCGA-E2-A14X-01A-11R-A115-07	HR-HER2-	0.0559815	1.13783	0.368224	0.345167	0.288221	15.4283	4.90489	10.2001
TCGA-E2-A150-01A-11R-A12D-07	HR-HER2-	-0.0663865	0.449581	0.485857	0.424491	0.338012	15.7775	5.81873	10.8715
TCGA-E2-A158-01A-11R-A12D-07	HR-HER2-	0.374963	-1.2834	0.280272	0.218042	0.214247	14.2221	4.92954	10.1124
TCGA-E2-A159-01A-11R-A115-07	HR-HER2-	-0.0281771	1.27335	0.448832	0.419346	0.329164	15.6097	6.30782	9.51245
TCGA-E2-A1AZ-01A-11R-A12P-07	HR-HER2-	0.0581536	1.43651	0.519521	0.446156	0.318061	15.7521	6.51999	10.3913
TCGA-E2-A1B6-01A-31R-A12P-07	HR-HER2-	0.0888283	1.29373	0.631802	0.530487	0.33102	17.0009	4.86356	11.4233
TCGA-E2-A1L7-01A-11R-A144-07	HR-HER2-	0.127742	0.995399	0.475642	0.403022	0.28633	16.0912	5.82794	10.8505
TCGA-E2-A1LG-01A-21R-A14M-07	HR-HER2-	0.286644	-0.67043	0.4383	0.375051	0.233093	16.8315	5.26564	10.8978
TCGA-E2-A1LH-01A-11R-A14D-07	HR-HER2-	-0.000160106	0.882323	0.533502	0.477416	0.34719	16.3106	5.2496	10.6817
TCGA-E2-A1LI-01A-12R-A157-07	HR-HER2-	0.310095	0.07716	0.513205	0.424434	0.301948	15.1437	4.35975	9.52822
TCGA-E2-A1LK-01A-21R-A14D-07	HR-HER2-	0.390775	-1.06174	0.415063	0.334668	0.262546	14.4119	1.97622	8.71645
TCGA-E2-A1LL-01A-11R-A144-07	HR-HER2-	0.256355	-1.64098	0.373096	0.316253	0.287578	14.2815	5.15167	9.07819
TCGA-E2-A1LS-01A-12R-A157-07	HR-HER2-	0.175857	-1.09534	0.277216	0.23483	0.27158	15.5976	2.46061	6.68092
TCGA-E2-A573-01A-11R-A29R-07	HR-HER2-	0.116216	0.84161	0.608084	0.506718	0.334975	16.0176	5.29647	10.5443
TCGA-E2-A574-01A-11R-A29R-07	HR-HER2-	0.530641	-4.11693	0.320647	0.245145	0.237242	14.3689	0.642655	5.74818
TCGA-E9-A5FL-01A-11R-A27Q-07	HR-HER2-	0.259462	-1.989	0.47033	0.367067	0.284101	14.8478	3.01897	9.90928
TCGA-EW-A1OV-01A-11R-A144-07	HR-HER2-	-0.161477	2.02735	0.504242	0.467354	0.332815	15.9615	6.37071	11.0337
TCGA-EW-A1OW-01A-21R-A144-07	HR-HER2-	0.122962	-0.333024	0.47184	0.389849	0.296724	15.0736	4.98704	9.87752
TCGA-EW-A1P1-01A-31R-A14D-07	HR-HER2-	-0.519894	0.649356	0.436339	0.417078	0.384427	15.5422	5.34177	9.52215
TCGA-EW-A1P4-01A-21R-A144-07	HR-HER2-	0.0606753	0.663083	0.480795	0.45194	0.332438	16.9738	6.32817	11.4022
TCGA-EW-A1P7-01A-21R-A144-07	HR-HER2-	-0.592442	2.0175	0.499818	0.470386	0.375166	16.2568	6.35247	11.1925
TCGA-EW-A1P8-01A-11R-A144-07	HR-HER2-	0.108789	0.502429	0.41336	0.363257	0.289677	15.2869	3.68122	9.10074
TCGA-EW-A1PB-01A-11R-A144-07	HR-HER2-	0.0114969	1.05054	0.64936	0.579386	0.317881	16.6055	9.59543	10.7529
TCGA-EW-A1PH-01A-11R-A14M-07	HR-HER2-	0.372695	-0.258041	0.551835	0.417171	0.267272	15.1272	4.56648	9.55957
TCGA-EW-A3U0-01A-11R-A22K-07	HR-HER2-	-0.281481	1.5114	0.495054	0.469083	0.359593	16.0773	6.45645	10.8709
TCGA-EW-A6SB-01A-12R-A32P-07	HR-HER2-	0.247668	0.665152	0.505063	0.462677	0.321355	16.7317	4.70391	10.8713
TCGA-GI-A2C9-01A-11R-A21T-07	HR-HER2-	0.0127835	0.0539152	0.448832	0.374279	0.288685	15.9535	4.89333	10.2811
TCGA-GM-A2DB-01A-31R-A18M-07	HR-HER2-	0.298461	0.412286	0.457896	0.393288	0.287453	15.5831	4.12149	10.6952
TCGA-GM-A2DD-01A-11R-A180-07	HR-HER2-	-0.224717	1.16606	0.550313	0.476845	0.36094	16.1667	5.75836	10.4237
TCGA-GM-A2DF-01A-11R-A180-07	HR-HER2-	0.12936	0.461823	0.443531	0.404597	0.319166	15.2835	4.13474	9.40238
TCGA-GM-A2DH-01A-11R-A180-07	HR-HER2-	0.104912	1.28999	0.515759	0.441389	0.314318	15.2016	7.01157	11.0343
TCGA-GM-A2DI-01A-31R-A18M-07	HR-HER2-	-0.570404	2.21933	0.487874	0.466475	0.36495	16.3117	6.59586	11.0312
TCGA-GM-A3XL-01A-11R-A22U-07	HR-HER2-	0.475042	0.00724237	0.555974	0.453746	0.284146	16.2019	5.55571	11.2388
TCGA-HN-A2NL-01A-11R-A18M-07	HR-HER2-	0.513668	0.0237697	0.433318	0.343513	0.244067	14.8844	3.48786	9.38286
TCGA-LL-A441-01A-11R-A24H-07	HR-HER2-	-0.304932	1.8809	0.499499	0.435962	0.341105	15.4465	5.04956	10.9914
TCGA-LL-A5YO-01A-21R-A28M-07	HR-HER2-	-0.0388908	1.65404	0.542936	0.501684	0.348636	16.7428	4.99283	11.1875
TCGA-LL-A73Y-01A-11R-A33J-07	HR-HER2-	-0.343062	0.746086	0.347472	0.324065	0.322303	14.9302	5.13638	9.92212
TCGA-LL-A740-01A-21R-A32P-07	HR-HER2-	-0.131068	0.00800667	0.321899	0.27956	0.302483	14.4963	3.79897	8.35759
TCGA-OL-A5D6-01A-21R-A27Q-07	HR-HER2-	-0.164954	-0.455515	0.338485	0.290807	0.296738	14.5574	2.93795	8.74306
TCGA-OL-A5D7-01A-11R-A27Q-07	HR-HER2-	0.4001	0.348178	0.532552	0.456151	0.281598	15.1759	5.24007	11.4983
TCGA-OL-A5RW-01A-11R-A28M-07	HR-HER2-	0.32446	-1.65971	0.581653	0.429846	0.282957	15.5819	4.46564	10.6978
TCGA-OL-A66I-01A-21R-A29R-07	HR-HER2-	-0.129133	1.52096	0.554664	0.495616	0.353465	16.6529	4.53094	10.9524
TCGA-OL-A66P-01A-11R-A31O-07	HR-HER2-	-0.0295101	0.884229	0.462248	0.45066	0.347386	16.6998	3.72576	10.4351
TCGA-OL-A6VO-01A-12R-A33J-07	HR-HER2-	0.491121	-0.608405	0.557745	0.421281	0.28266	15.2878	5.23273	9.08742
TCGA-OL-A97C-01A-32R-A41B-07	HR-HER2-	-0.236144	0.160732	0.334507	0.305071	0.30675	15.4661	4.21379	9.88204
TCGA-S3-AA10-01A-21R-A41B-07	HR-HER2-	0.137029	1.28834	0.58689	0.51928	0.346162	16.3412	7.19027	11.7286
TCGA-S3-AA15-01A-11R-A41B-07	HR-HER2-	-0.250463	1.26731	0.442315	0.435468	0.357368	15.8843	5.17939	10.845

## Sheet: Fig. 1k, Fig.3b
sample	myc_score	il2_stat5	interferon_alpha	interferon_gamma
MB-0062	0.345322	16.0843	13.0083	18.7425
MB-0079	0.403854	14.7028	12.9142	17.2613
MB-0100	0.0720703	13.9177	13.9423	18.1005
MB-0115	0.167834	15.57	14.2543	20.3184
MB-0127	-0.298278	16.1978	13.2933	18.2782
MB-0149	0.282985	11.2987	11.2626	14.8986
MB-0157	-0.276579	16.1099	15.6107	21.4835
MB-0163	0.145329	13.3232	13.9875	17.1471
MB-0164	-0.147011	14.4684	16.1716	21.4306
MB-0174	-0.314233	16.5775	13.4638	19.1994
MB-0179	-0.503961	16.2447	15.6668	21.3481
MB-0188	-0.101179	14.5662	12.8038	20.0514
MB-0191	0.163699	14.601	14.0205	18.615
MB-0200	0.445601	12.7343	14.0609	17.0937
MB-0206	-0.0560424	16.8881	17.1991	23.462
MB-0211	-0.341938	14.7809	14.7522	20.5999
MB-0214	0.0663704	14.3463	13.0853	17.2288
MB-0220	-0.437317	15.865	15.8443	20.1714
MB-0221	0.209682	11.9796	11.7036	16.2873
MB-0238	0.063804	15.1805	16.5073	20.986
MB-0249	-0.0487773	15.4388	13.4765	17.017
MB-0259	0.338109	13.2699	13.2829	17.0909
MB-0265	-0.287961	14.945	14.169	20.6969
MB-0269	-0.360957	17.0948	12.8705	19.4438
MB-0278	0.517126	12.3166	9.4844	14.0181
MB-0284	-0.0394938	15.5391	15.5068	18.9266
MB-0289	-0.423634	17.0285	14.1213	20.2094
MB-0292	0.072802	15.4281	13.3932	16.9937
MB-0294	-0.509655	14.7394	14.4836	20.1578
MB-0303	-0.0471345	15.6894	14.8786	20.7352
MB-0316	0.0473455	14.3098	15.7965	20.461
MB-0318	0.143919	12.8296	10.7793	13.3723
MB-0340	0.293139	15.2193	14.7774	18.8453
MB-0350	0.391999	14.0576	12.5161	14.9822
MB-0352	-0.444494	16.5262	15.0039	21.2381
MB-0354	-0.408564	15.6698	16.678	23.2705
MB-0372	0.194813	14.6226	13.8986	16.7505
MB-0396	0.336035	15.256	13.9107	18.4958
MB-0399	-0.152488	14.7256	13.3387	17.0795
MB-0400	0.0966845	14.7224	13.5915	17.3251
MB-0401	0.0920991	13.5453	13.1727	18.2876
MB-0414	0.0640081	16.0786	15.2243	21.3254
MB-0420	-0.0168286	14.9717	12.645	16.7447
MB-0424	-0.409721	16.085	13.8008	19.7488
MB-0436	-0.255286	14.8868	14.3591	17.9402
MB-0446	-0.163926	13.6712	14.9923	19.4406
MB-0453	0.159555	12.8294	11.8724	17.1657
MB-0464	0.166397	15.7556	14.7639	18.9997
MB-0470	-0.0858977	10.5313	8.6023	9.3714
MB-0481	0.144507	15.6161	13.3032	16.7713
MB-0489	-0.433357	15.486	14.3496	19.6006
MB-0494	-0.291924	16.3016	14.9806	21.4396
MB-0495	-0.377666	14.0184	10.9412	16.6957
MB-0500	0.111041	14.1184	14.3182	17.7597
MB-0502	-0.414904	15.4519	14.0125	20.0913
MB-0516	0.132641	13.8577	13.6572	18.8919
MB-0525	0.0658322	13.6464	12.0513	16.3856
MB-0540	-0.315763	15.9547	14.9925	20.1569
MB-0558	0.267889	14.8774	13	17.0016
MB-0581	0.0253635	13.6318	12.9391	15.5699
MB-0582	0.472413	11.1753	11.5807	14.3897
MB-0588	-0.192621	13.9464	13.5997	16.8988
MB-0608	0.0819719	13.2067	14.4468	18.8415
MB-0613	-0.29261	16.0953	13.7781	18.9363
MB-0617	-0.463378	14.9657	13.3288	18.0539
MB-0627	-0.335445	16.3742	15.2048	20.6677
MB-0634	-0.414727	14.5599	13.9103	18.0767
MB-0639	0.189304	14.5123	12.9773	17.6726
MB-0653	0.374737	14.0379	13.1579	16.1746
MB-0658	-0.000259839	14.2536	14.1128	19.1234
MB-0659	0.0607974	11.6796	8.4622	10.6227
MB-0660	-0.0131357	14.461	13.3584	18.6186
MB-0664	0.101584	13.2223	15.7679	19.6332
MB-0869	0.159661	14.5296	13.2162	18.965
MB-0874	0.390675	14.4621	13.9594	19.949
MB-0893	-0.418901	15.1638	14.5318	19.7823
MB-0901	0.406871	16.0074	14.1986	17.495
MB-0906	-0.374087	16.4156	16.1513	21.4611
MB-2556	-0.346055	15.4193	12.2166	16.2518
MB-2643	-0.419331	17.7534	12.9238	20.417
MB-2718	0.00197944	16.3758	16.496	20.9117
MB-2724	-0.205494	14.3149	14.2905	20.3263
MB-2753	0.396696	14.7389	12.6265	17.543
MB-2754	0.0435148	14.1122	12.7961	17.2383
MB-2771	0.119454	13.8768	10.9749	15.3871
MB-2827	-0.0379407	15.6876	15.0668	19.6452
MB-2833	-0.198716	16.5316	14.242	20.4858
MB-2834	0.0366839	14.3727	14.2325	18.5775
MB-2842	0.174199	14.3579	16.3973	22.6906
MB-2849	-0.0498619	15.6955	13.5394	17.5783
MB-2850	-0.175126	16.2232	14.9394	20.4363
MB-2857	-0.1548	15.1646	15.3274	21.7502
MB-2904	0.0072406	14.8033	13.7462	18.7601
MB-2912	0.010069	15.0971	14.0566	16.7919
MB-2917	0.3112	14.4449	14.2077	19.3148
MB-2922	-0.015311	13.4403	12.7142	17.9587
MB-2929	-0.0323616	14.7939	12.9751	17.8004
MB-2957	0.0375645	15.3074	15.5759	19.9389
MB-2963	-0.373984	14.9816	14.1256	19.6608
MB-2993	0.00312616	14.9789	13.3103	17.3707
MB-3001	0.309799	14.5255	14.1588	18.5156
MB-3014	0.208323	15.1282	15.3883	20.2165
MB-3046	-0.0847199	14.1504	12.5935	15.8356
MB-3057	0.12422	15.2007	15.4658	19.6772
MB-3058	-0.398388	14.8687	13.2421	18.2906
MB-3062	-0.116167	15.5437	15.2231	20.736
MB-3063	0.175613	14.7505	14.3742	18.5687
MB-3067	-0.0713423	17.7388	16.7999	20.8178
MB-3123	0.216346	14.638	13.5146	19.7913
MB-3153	0.0293478	13.7883	15.5915	18.6648
MB-3211	0.15931	14.3118	14.9817	18.7435
MB-3218	0.0486284	15.5471	13.8247	19.248
MB-3271	0.0988871	15.6127	15.1036	20.406
MB-3277	0.0789593	14.4094	14.9804	19.9677
MB-3292	-0.0793391	15.6015	14.8692	20.309
MB-3297	0.263255	14.4967	13.642	18.2679
MB-3383	0.0947176	15.9118	13.1508	18.5807
MB-3395	-0.186306	16.5554	14.8927	20.0061
MB-3396	-0.270723	14.2583	14.0951	20.5973
MB-3453	-0.0268493	15.2369	13.8667	17.9952
MB-3476	-0.142918	15.3862	14.361	21.0141
MB-3500	0.331515	14.9287	14.9043	18.6671
MB-3502	0.173972	14.4363	14.6284	18.7306
MB-3567	-0.174164	16.5354	15.3724	19.9177
MB-3702	-0.00397166	14.6395	13.3549	17.8044
MB-3706	-0.0275874	13.9922	15.1812	19.7153
MB-3752	-0.182292	15.1441	15.8523	20.9754
MB-4015	0.0165615	14.574	14.9013	17.0662
MB-4024	0.0955835	12.7504	13.0984	15.5739
MB-4146	-0.116919	13.4094	13.8836	18.1632
MB-4254	0.0472302	15.0754	14.9437	21.3831
MB-4303	-0.140289	12.977	15.4584	17.5245
MB-4332	0.154066	12.6898	12.9217	16.9044
MB-4351	0.202317	13.2224	13.3053	15.3392
MB-4354	-0.102233	12.8692	12.3908	16.6665
MB-4407	-0.0272313	13.1333	12.5406	15.6078
MB-4408	0.13112	13.4391	13.7465	16.8526
MB-4416	-0.132556	13.4307	14.3398	18.3203
MB-4417	0.10734	13.2515	13.3373	17.6193
MB-4621	0.365516	11.9779	12.1403	14.8955
MB-4622	-0.0451048	15.3148	12.4633	16.7932
MB-4640	0.0313053	12.8085	12.2696	15.2765
MB-4660	0.139304	10.942	11.289	11.9717
MB-4667	-0.256947	15.5262	13.6637	17.2052
MB-4679	0.0528897	14.5793	14.2757	18.4632
MB-4696	0.200161	15.2757	12.8277	17.6558
MB-4707	0.478987	12.8799	11.9679	16.5745
MB-4714	0.128974	12.7434	12.575	15.6837
MB-4715	0.0762825	14.7387	14.7716	18.6054
MB-4717	0.285712	13.421	13.5783	15.7058
MB-4732	0.0819135	14.1338	14.8698	19.3961
MB-4733	-0.133335	15.7916	15.145	20.3731
MB-4757	0.252822	14.0529	15.7352	19.1273
MB-4758	0.138814	12.1873	10.5194	12.5631
MB-4769	0.282837	14.3941	14.5472	18.6624
MB-4792	0.10413	12.8864	14.0178	17.1951
MB-4793	0.0532874	13.3873	14.9799	21.3361
MB-4859	-0.512286	16.8616	14.4312	20.8052
MB-4865	0.0483306	15.7171	14.3973	19.7833
MB-4880	0.0679536	12.223	13.302	18.6697
MB-4881	0.226392	15.137	12.9084	17.0872
MB-4888	-0.245939	16.5488	14.2843	18.1425
MB-4893	-0.227049	17.5081	15.9188	21.1369
MB-4904	-0.209034	15.8796	17.2593	21.4563
MB-4911	0.218276	14.1957	14.6748	17.6807
MB-4928	-0.105615	15.3	14.4712	19.7037
MB-4931	-0.0247009	14.7365	15.4628	20.6195
MB-4938	0.144049	14.4244	13.0554	16.7429
MB-4942	0.158325	15.0383	17.3775	21.4143
MB-4945	0.154442	12.8033	12.9713	17.2773
MB-4974	0.000525922	15.1847	14.3255	19.2724
MB-4982	-0.100596	13.3021	12.5197	15.9667
MB-4992	-0.150885	12.6027	13.4402	16.8305
MB-4993	-0.0658017	14.0031	13.2626	17.8167
MB-5008	0.317988	12.8167	12.9805	16.5997
MB-5041	-0.31284	15.1127	14.9851	22.342
MB-5052	-0.154871	15.814	14.8611	19.7375
MB-5057	0.212519	13.613	13.9898	18.4116
MB-5058	-0.168892	14.4238	13.5868	17.2213
MB-5065	-0.333619	15.1097	15.4834	19.5123
MB-5070	-0.156432	14.3304	14.3269	19.3745
MB-5072	0.0756315	11.967	11.8483	15.0339
MB-5100	0.104389	15.4506	15.4481	21.5682
MB-5102	0.0753553	13.1065	13.1733	18.3548
MB-5115	0.358889	13.7372	12.9982	17.0855
MB-5126	0.296298	13.9621	14.2865	18.2802
MB-5135	0.347834	11.6599	10.0213	13.5246
MB-5138	-0.0175609	15.4219	15.4868	20.6414
MB-5145	-0.218646	15.384	13.9405	17.8583
MB-5148	-0.237742	15.1179	12.6094	16.6069
MB-5155	-0.363686	15.5804	12.9458	16.5977
MB-5162	-0.429842	14.3171	13.4879	18.5231
MB-5173	0.16713	13.5952	13.0148	17.9423
MB-5208	0.16328	13.3117	12.9245	15.997
MB-5209	0.0466481	13.7372	14.062	17.8658
MB-5213	0.113413	15.3973	12.5571	18.4727
MB-5222	-0.0903833	15.251	14.6221	20.9265
MB-5223	-0.336742	15.2503	14.7673	20.3719
MB-5225	0.0439374	14.7174	13.6114	18.7595
MB-5232	-0.0865257	15.0551	12.6599	17.2987
MB-5235	0.0916118	12.6076	12.5501	15.2368
MB-5236	0.223292	15.3417	14.4222	18.8202
MB-5258	0.0939216	13.2287	12.9637	16.476
MB-5281	-0.196157	12.3794	11.2772	15.8892
MB-5295	0.0401371	15.068	12.9019	17.8882
MB-5298	0.217749	15.1295	14.5898	19.8914
MB-5299	0.0825551	13.1232	14.9266	18.6355
MB-5323	-0.298972	17.7011	15.6451	20.6666
MB-5335	0.319687	12.7545	12.7552	14.5375
MB-5346	0.412995	13.2838	14.0994	18.6351
MB-5348	-0.0297133	16.5999	14.9337	19.8163
MB-5390	0.32547	13.5733	14.9677	18.5093
MB-5392	-0.396064	15.5705	15.4248	20.8764
MB-5408	-0.479255	15.5235	15.2407	21.21
MB-5421	0.169313	14.4308	13.4522	17.6652
MB-5427	0.159988	12.5081	12.5152	14.9928
MB-5440	-0.0905193	15.8382	16.4111	20.2548
MB-5446	-0.136935	15.0899	13.6491	17.934
MB-5450	0.0482337	14.098	15.652	18.537
MB-5465	0.133253	14.5663	13.1493	16.5991
MB-5526	0.12568	15.0783	12.8708	18.2246
MB-5529	0.0856784	15.1165	14.947	18.6681
MB-5531	-0.308202	15.6782	14.0542	18.7146
MB-5547	0.358714	12.6163	13.7005	15.6349
MB-5548	0.107698	13.9942	14.6194	19.3807
MB-5551	0.132915	13.0404	13.1537	17.041
MB-5560	0.253924	14.6392	14.6317	18.2773
MB-5566	0.0222198	15.7762	13.4316	16.9463
MB-5572	-0.280325	15.5169	15.9881	21.3065
MB-5577	-0.391648	15.1016	16.3616	21.8014
MB-5602	-0.0143853	14.9353	14.1561	19.1957
MB-5616	-0.0176234	15.8303	15.5252	21.4867
MB-5624	0.0176866	15.261	14.5853	19.2701
MB-5633	-0.370936	15.2374	15.5356	20.7884
MB-5634	-0.0171861	15.6858	15.7641	20.683
MB-5651	-0.302943	15.0325	15.8409	20.8324
MB-5655	0.394262	13.3909	13.0156	16.9184
MB-6052	-0.428863	15.5707	14.6052	18.4858
MB-6055	0.000595524	16.4625	16.1807	21.2737
MB-6058	-0.136963	15.9091	14.0417	21.5126
MB-6062	-0.0942973	16.0012	14.3652	23.7271
MB-6098	0.27172	13.7801	12.665	15.5306
MB-6143	0.0335362	14.1574	12.7267	17.2613
MB-6144	-0.213869	16.565	14.5694	19.7912
MB-6152	-0.0886909	15.446	14.9192	19.6582
MB-6178	-0.0755307	15.229	13.7492	20.2415
MB-6188	0.172857	13.7594	15.8698	19.7946
MB-6223	0.034375	14.5571	14.2714	18.5912
MB-6237	0.134527	13.9631	12.6025	16.8596
MB-6242	0.140104	15.1677	15.2096	17.6179
MB-6245	0.152641	13.4816	12.9413	15.5361
MB-6248	0.0390599	14.3793	13.1782	20.1722
MB-6251	0.292627	12.79	12.8283	16.8646
MB-6272	-0.0450427	13.9567	15.1031	20.6856
MB-6280	0.186464	15.977	15.5512	19.76
MB-6305	-0.195758	15.0528	15.5501	21.8705
MB-6318	0.184098	14.3492	13.8062	18.4438
MB-6336	0.116869	14.7874	14.07	16.8487
MB-7007	0.338658	15.061	14.4416	18.6221
MB-7008	-0.293979	15.5297	13.5855	18.3103
MB-7009	0.200374	14.5864	13.4094	16.9513
MB-7012	0.291698	15.0526	14.5163	19.1124
MB-7017	-0.136989	16.5608	15.8524	19.9434
MB-7023	0.139473	15.1916	14.639	19.4133
MB-7025	-0.448223	18.1693	17.0666	20.726
MB-7030	0.0659996	15.0077	12.3643	15.9492
MB-7031	0.369317	13.8158	14.2567	17.6993
MB-7036	0.205727	14.2325	14.991	19.9739
MB-7038	0.103253	14.3502	11.3664	15.3316
MB-7039	-0.383532	14.5515	13.7727	18.7435
MB-7045	-0.0852002	15.0237	13.3405	18.3097
MB-7049	0.396682	11.6702	9.7533	13.647
MB-7052	0.179949	16.1266	14.4572	19.87
MB-7055	0.285863	11.3875	11.9666	13.0993
MB-7057	-0.158668	13.2742	12.5553	17.1502
MB-7066	0.0252837	13.5375	11.5545	14.1946
MB-7078	0.391962	14.2835	13.4147	18.1939
MB-7081	-0.0647032	16.1193	16.1092	20.8529
MB-7087	0.17078	13.1945	15.0754	19.3209
MB-7089	-0.0273328	15.3399	13.5898	21.6782
MB-7090	0.0806923	13.5282	13.7963	17.1829
MB-7114	0.236208	12.5928	15.1008	19.9947
MB-7119	0.115357	14.7683	13.6588	17.8469
MB-7121	0.0724575	14.4896	15.5029	19.9631
MB-7145	0.324183	13.8653	14.0508	17.6592
MB-7151	0.274792	11.459	11.4407	14.1938
MB-7154	-0.0126583	14.4471	15.618	21.7754
MB-7155	0.323177	14.6524	15.3934	18.9881
MB-7158	-0.200601	15.6536	13.4496	18.9613
MB-7159	0.45703	10.3422	9.932	10.9462
MB-7165	0.412867	15.9071	16.5117	18.8684
MB-7205	0.214659	15.0174	13.9642	20.0091
MB-7208	0.146929	13.1154	15.4017	19.0311
MB-7225	0.0848416	11.0025	11.3361	14.3319
MB-7252	-0.112372	15.5721	13.6566	18.9921
MB-7258	0.326744	12.4324	12.187	15.1829
MB-7267	0.341723	14.0744	13.4633	16.9678
MB-7269	0.113269	14.5354	14.8404	19.939
MB-7270	0.125521	13.9777	14.4442	18.2911

## Sheet: Fig. 1m
Figure 1m	I-SPY2 Pembrolizumab Arm
		Years
		0	1	2	3
	Number at risk
	MYC Signature Score > 0 (MYC+)	19	17	13	0
	MYC Signature Score < 0 (MYC-)	9	9	9	1

[truncated: 27 more sheets: Fig. 2e, Fig. 2g, Fig. 2h, Fig. 2i, Fig. 3d-e, Fig. 3f, Fig. 3g, Fig. 3h, Fig. 4a, Fig. 4b, Fig. 4c, Fig. 4d-g, Fig. 4h, Fig. 4i, Fig. 4j, Fig. 4k, Fig. 4l, Fig. 4m, Supp Fig. 1e, Supp Fig. 2a …]
